# Supplementary material for: Data Resource Profile: Clinical Practice Research Datalink (CPRD)
Source: Int J Epidemiol. 2015 Jun 6;44(3):827–36. doi: 10.1093/ije/dyv098 (PMC4521131; doi:10.1093/ije/dyv098)
Supplement: Supplementary Data [file supp_dyv098_suppl_data.zip]

Archive with 2 entries (2 files):
- ije-2015-02-0212-File001.docx
- ije-2015-02-0212-File003.doc
